# Supplementary material for: Combined DFT Protocol for the Calculation of One-Bond 31P-31P Indirect Nuclear Spin–Spin Couplings
Source: Molecules. 2026 May 26;31(11):1831. doi: 10.3390/molecules31111831 (PMC13258075; doi:10.3390/molecules31111831)
Supplement: Supplementary file 1 [file molecules-31-01831-s001.zip]

Archive with 1 entries (1 files):
- molecules-4274636-supplementary.pdf
